# Supplementary material for: Enhanced Visible-Light-Driven Photocatalysis of Ag/Ag2O/ZnO Nanocomposite Heterostructures
Source: Nanomaterials (Basel). 2022 Jul 23;12(15):2528. doi: 10.3390/nano12152528 (PMC9330815; doi:10.3390/nano12152528)
Supplement: Supplementary file 1 [file nanomaterials-12-02528-s001.zip]

Archive with 1 entries (1 files):
- nanomaterials-1834996-supplementary.pdf
